# Supplementary material for: Implementation of HER2DX Scores into Treatment Decisions in Early-Stage HER2-Positive Breast Cancer
Source: Int J Mol Sci. 2026 Jun 11;27(12):5293. doi: 10.3390/ijms27125293 (PMC13300713; doi:10.3390/ijms27125293)
Supplement: Supplementary file 1 [file ijms-27-05293-s001.zip]

Archive with 1 entries (1 files):
- ijms-4254549-supplementary.pdf
